# Supplementary material for: Shiga Toxin-Producing Escherichia coli (STEC) Associated with Calf Mortality in Uruguay
Source: Microorganisms. 2023 Jun 29;11(7):1704. doi: 10.3390/microorganisms11071704 (PMC10383947; doi:10.3390/microorganisms11071704)
Supplement: Supplementary file 1 [file microorganisms-11-01704-s001.zip]

Archive with 1 entries (1 files):
- microorganisms-2430225-supplementary.pdf
